# Supplementary material for: Experimental evidence of tetrahedral symmetry breaking in SiO2 glass under pressure
Source: Nat Commun. 2022 Apr 28;13:2292. doi: 10.1038/s41467-022-30028-w (PMC9051114; doi:10.1038/s41467-022-30028-w)
Supplement: Supplementary file 3 — Source Data [file 41467_2022_30028_MOESM3_ESM.xlsx]

## Sheet: Figure2
z	0GPa	1.1GPa	1.4GPa	2.2GPa	3.5GPa	4.4GPa	5.2GPa	0.8GPa	1.7GPa	2.3GPa	3.3GPa	4.8GPa	5.5GPa	6.0GPa
0.1	0	0	0	0	0	0	0	0	0	0	0	0	0	0
0.2	0	0	0	0	0	0	0	0	0	0	0	0	0	0
0.3	0	0	0	0	0	0	0	0	0	0	0	0	0	0
0.4	0	0	0	0	0	0	0	0	0	0	0	0	0	0
0.5	0	0	0	0	0	0	0	0	0	0	0	0	0	0
0.6	0	0	0	0	0	0	0	0	0	0	0	0	0	0
0.7	0	0	0	0	0	0	0	0	0	0	0	0	0	0
0.8	0	0	0	0	0	0	0	0	0	0.000625	0	0	0	0
0.9	0	0	0	0	0	0.00125	0	0	0	0.000625	0	0	0.00125078	0
1	0	0	0	0	0.00125	0.00125	0.001875	0	0.000625391	0.00125	0.00125	0.003125	0.00250156	0.0025
1.1	0.000625391	0.000625391	0.000625391	0.00125	0.00375	0.0025	0.004375	0	0.00125078	0.000625	0.003125	0.003125	0.00562852	0.00375
1.2	0.00250156	0.00312695	0.00187617	0.003125	0.01	0.00125	0.0125	0.001875	0.00125078	0.00125	0.00375	0.005625	0.00625391	0.01125
1.3	0.00500313	0.00562852	0.0106316	0.006875	0.010625	0.015	0.01625	0.000625	0.00562852	0.006875	0.009375	0.0125	0.0187617	0.024375
1.4	0.00437774	0.0068793	0.0137586	0.01625	0.02	0.02125	0.033125	0.008125	0.0131332	0.01625	0.015625	0.03125	0.0375235	0.0375
1.5	0.0181363	0.0156348	0.0250156	0.03	0.038125	0.0375	0.063125	0.018125	0.0200125	0.033125	0.038125	0.039375	0.0506567	0.05875
1.6	0.0193871	0.0231395	0.0293934	0.03875	0.05375	0.054375	0.085625	0.03	0.0406504	0.049375	0.051875	0.079375	0.0750469	0.076875
1.7	0.0206379	0.0237649	0.0412758	0.0375	0.059375	0.075625	0.081875	0.034375	0.0362727	0.055	0.04875	0.06625	0.0744215	0.0675
1.8	0.0375235	0.0412758	0.0350219	0.046875	0.051875	0.085625	0.101875	0.045	0.0412758	0.050625	0.070625	0.069375	0.0919325	0.09625
1.9	0.0500313	0.0506567	0.0662914	0.0625	0.06875	0.105625	0.105	0.065625	0.0612883	0.066875	0.075	0.08	0.0950594	0.086875
2	0.0581614	0.0650407	0.0694184	0.06625	0.104375	0.110625	0.093125	0.065	0.0888055	0.084375	0.095	0.11	0.110069	0.119375
2.1	0.08005	0.0881801	0.0725453	0.095	0.099375	0.12875	0.08875	0.099375	0.0863039	0.0925	0.098125	0.109375	0.105691	0.121875
2.2	0.0956848	0.0900563	0.103189	0.083125	0.104375	0.1025	0.08	0.098125	0.107567	0.10375	0.11125	0.099375	0.0919325	0.096875
2.3	0.0994371	0.109443	0.125704	0.11625	0.10125	0.0975	0.089375	0.09	0.106942	0.109375	0.108125	0.105	0.08005	0.07625
2.4	0.103189	0.108818	0.11257	0.11375	0.088125	0.063125	0.068125	0.105625	0.113821	0.103125	0.078125	0.078125	0.0606629	0.04375
2.5	0.101313	0.0894309	0.0913071	0.08625	0.0675	0.036875	0.03375	0.0825	0.0731707	0.070625	0.064375	0.043125	0.0393996	0.033125
2.6	0.0762977	0.0737961	0.0719199	0.06875	0.05	0.02625	0.02125	0.066875	0.065666	0.050625	0.041875	0.025	0.0206379	0.019375
2.7	0.0631645	0.0581614	0.043152	0.04875	0.035	0.015	0.00875	0.06	0.0393996	0.036875	0.03375	0.019375	0.0187617	0.01
2.8	0.0562852	0.0581614	0.0312695	0.0325	0.0175	0.01125	0.00625	0.04375	0.0381488	0.01875	0.025625	0.0125	0.00813008	0.0075
2.9	0.0494059	0.0456535	0.0318949	0.0275	0.009375	0.001875	0.00375	0.036875	0.0331457	0.025	0.018125	0.003125	0.00500313	0.005
3	0.0293934	0.0218887	0.00813008	0.0075	0.003125	0.00375	0.00125	0.02875	0.0118824	0.01875	0.004375	0.003125	0.000625391	0.000625
3.1	0.0181363	0.0156348	0.0125078	0.008125	0.000625	0.000625	0	0.013125	0.0068793	0.0025	0.0025	0.000625	0	0.000625
3.2	0.00875547	0.00437774	0.00125078	0.00125	0.001875	0.000625	0	0.005625	0.00625391	0.000625	0.00125	0.000625	0	0
3.3	0.00250156	0.000625391	0.00125078	0.001875	0	0	0	0.000625	0	0.000625	0	0.000625	0	0
3.4	0	0	0	0	0	0	0	0	0.000625391	0	0	0	0	0
3.5	0	0	0	0	0	0	0	0	0	0	0	0	0	0
3.6	0	0	0	0	0	0	0	0	0	0	0	0	0	0
3.7	0	0	0	0	0	0	0	0	0	0	0	0	0	0
3.8	0	0	0	0	0	0	0	0	0	0	0	0	0	0
3.9	0	0	0	0	0	0	0	0	0	0	0	0	0	0
4	0	0	0	0	0	0	0	0	0	0	0	0	0	0

## Sheet: Figure3
Void radius	0GPa	1.1GPa	1.4GPa	2.2GPa	3.5GPa	4.4GPa	5.2GPa	0.8GPa	1.7GPa	2.3GPa	3.3GPa	4.8GPa	5.5GPa	6.0GPa
1.95	0	0.00558659	0	0	0	0.00546448	0	0	0	0	0	0	0	0
2.05	0	0.00558659	0.00571429	0	0.00571429	0.010929	0.00543478	0.00555556	0	0.00549451	0.00529101	0.010582	0.00520833	0.00531915
2.15	0.0171429	0.0167598	0	0	0.00571429	0.0163934	0.00543478	0.0166667	0	0.010989	0.00529101	0.010582	0.015625	0.0159574
2.25	0.00571429	0.0111732	0.00571429	0.00549451	0.0228571	0.00546448	0.0217391	0.0111111	0.010989	0.010989	0.010582	0.015873	0.00520833	0
2.35	0.0114286	0.00558659	0.0114286	0.0274725	0.0171429	0.0273224	0.0108696	0.00555556	0.010989	0.0164835	0.021164	0.026455	0.0208333	0.0265957
2.45	0.00571429	0.0111732	0.0171429	0.043956	0.0171429	0.0327869	0.0326087	0.0277778	0.0384615	0.0384615	0.021164	0.0529101	0.0520833	0.0478723
2.55	0.0285714	0.0335196	0.04	0.0769231	0.0342857	0.0546448	0.0597826	0.0555556	0.032967	0.0494505	0.0529101	0.0634921	0.0416667	0.0744681
2.65	0.0514286	0.0670391	0.0514286	0.0604396	0.0342857	0.0819672	0.048913	0.0611111	0.0769231	0.0384615	0.0634921	0.042328	0.0885417	0.0585106
2.75	0.0514286	0.0446927	0.0628571	0.0549451	0.08	0.0382514	0.0652174	0.0444444	0.0824176	0.0604396	0.0952381	0.0740741	0.109375	0.0638298
2.85	0.0685714	0.0782123	0.0914286	0.0604396	0.0857143	0.0710383	0.146739	0.0555556	0.0549451	0.0824176	0.0582011	0.121693	0.0833333	0.101064
2.95	0.0571429	0.0726257	0.08	0.0714286	0.0685714	0.103825	0.103261	0.0611111	0.0769231	0.0934066	0.100529	0.0793651	0.0989583	0.12766
3.05	0.0914286	0.100559	0.0685714	0.10989	0.137143	0.120219	0.125	0.0777778	0.0879121	0.0824176	0.121693	0.137566	0.1875	0.175532
3.15	0.12	0.100559	0.131429	0.0989011	0.154286	0.136612	0.152174	0.0944444	0.0934066	0.0714286	0.116402	0.126984	0.114583	0.159574
3.25	0.0857143	0.0893855	0.0628571	0.0604396	0.08	0.10929	0.0869565	0.111111	0.104396	0.131868	0.0846561	0.10582	0.0885417	0.0797872
3.35	0.0857143	0.0782123	0.0971429	0.0769231	0.0914286	0.103825	0.0597826	0.0888889	0.0494505	0.0824176	0.111111	0.0740741	0.0520833	0.0531915
3.45	0.0742857	0.0558659	0.0914286	0.0879121	0.0971429	0.0546448	0.0380435	0.0833333	0.0879121	0.0769231	0.0582011	0.037037	0.0260417	0.00531915
3.55	0.04	0.0446927	0.0685714	0.0494505	0.0342857	0.0163934	0.0380435	0.0444444	0.0769231	0.043956	0.047619	0.010582	0.00520833	0.00531915
3.65	0.04	0.0391061	0.0285714	0.0274725	0.0171429	0.00546448	0	0.0388889	0.032967	0.0604396	0.021164	0.00529101	0	0
3.75	0.0628571	0.0446927	0.0457143	0.0549451	0.0114286	0.00546448	0	0.05	0.0494505	0.0274725	0	0.00529101	0.00520833	0
3.85	0.0342857	0.0391061	0.0285714	0.021978	0	0	0	0.0166667	0.021978	0.00549451	0	0	0	0
3.95	0.0228571	0.0223464	0.00571429	0.010989	0.00571429	0	0	0.0166667	0.010989	0.010989	0.00529101	0	0	0
4.05	0.0114286	0	0.00571429	0	0	0	0	0.0222222	0	0	0	0	0	0
4.15	0.0171429	0.0167598	0	0	0	0	0	0.00555556	0	0	0	0	0	0
4.25	0	0.00558659	0	0	0	0	0	0	0	0	0	0	0	0
4.35	0.0114286	0.00558659	0	0	0	0	0	0	0	0	0	0	0	0
4.45	0.00571429	0.00558659	0	0	0	0	0	0	0	0	0	0	0	0
4.55	0	0	0	0	0	0	0	0	0	0	0	0	0	0
4.65	0	0	0	0	0	0	0	0	0	0	0	0	0	0
4.75	0	0	0	0	0	0	0	0	0	0	0	0	0	0
4.85	0	0	0	0	0	0	0	0	0	0	0	0	0	0
4.95	0	0	0	0	0	0	0	0.00555556	0	0	0	0	0	0

## Sheet: Figure4a
Pressure (GPa)	Volume fraction of >3.6A void radius structure
0	0.340267
1.12	0.307097
1.44	0.19027
2.19	0.19774
3.48	0.0597713
4.38	0.0199998
5.24	0
0.77	0.271102
1.69	0.193864
2.25	0.1729
3.28	0.0469936
4.82	0.0199685
5.49	0.0104828
5.97	0

## Sheet: Figure4b
Pressure (GPa)	Volume fraction of cavity
0	0.50563
1.12	0.494212
1.44	0.478715
2.19	0.468989
3.48	0.448806
4.38	0.430073
5.24	0.415305
0.77	0.491079
1.69	0.478484
2.25	0.466339
3.28	0.45081
4.82	0.42479
5.49	0.412621
5.97	0.406338

## Sheet: Figure4c
Pressure (GPa)	Si void space/bulk volume
0	0.358498
1.12	0.361625
1.44	0.343058
2.19	0.349185
3.48	0.33344
4.38	0.333729
5.24	0.337365
0.77	0.358522
1.69	0.352371
2.25	0.348715
3.28	0.348072
4.82	0.334637
5.49	0.338609
5.97	0.333115

## Sheet: Figure5a
z	BKS-0GPa	MSD-0GPa	BKS-5.2GPa	MSD-5.2GPa	Exp+MD-RMC-0GPa	Exp+MD-RMC-5.2GPa
0	0	0	0	0	0	0
0.1	0	0	0	0	0	0
0.2	0	0	0	0	0	0
0.3	0	0	0	0	0	0
0.4	0	0	0	0	0	0
0.5	0	0	0	0	0	0
0.6	0	0	0	0	0	0
0.7	0	0.000628931	0	0	0	0
0.8	0	0	0	0	0	0
0.9	0	0	0	0.000626174	0	0
1	0	0	0	0	0	0.001875
1.1	0	0	0	0	0.000625391	0.004375
1.2	0	0	0	0	0.00250156	0.0125
1.3	0	0	0.00125	0.000626174	0.00500313	0.01625
1.4	0.001875	0.00188679	0.004375	0.00313087	0.00437774	0.033125
1.5	0.010625	0.00377358	0.04375	0.0137758	0.0181363	0.063125
1.6	0.019375	0	0.1325	0.0112711	0.0193871	0.085625
1.7	0.02	0	0.19125	0.00500939	0.0206379	0.081875
1.8	0.01	0	0.156875	0.00500939	0.0375235	0.101875
1.9	0.025	0.00251572	0.058125	0.0200376	0.0500313	0.105
2	0.04625	0.00628931	0.053125	0.0375704	0.0581614	0.093125
2.1	0.07375	0.0207547	0.07625	0.0732624	0.08005	0.08875
2.2	0.110625	0.0371069	0.0875	0.122104	0.0956848	0.08
2.3	0.13	0.0679245	0.07125	0.150908	0.0994371	0.089375
2.4	0.1525	0.103145	0.055625	0.159674	0.103189	0.068125
2.5	0.140625	0.134591	0.035625	0.151534	0.101313	0.03375
2.6	0.123125	0.140252	0.02125	0.104571	0.0762977	0.02125
2.7	0.061875	0.147799	0.00875	0.0701315	0.0631645	0.00875
2.8	0.04	0.128302	0.001875	0.0369443	0.0562852	0.00625
2.9	0.02625	0.0962264	0.000625	0.025047	0.0494059	0.00375
3	0.0025	0.054717	0	0.00814026	0.0293934	0.00125
3.1	0.005	0.0352201	0	0	0.0181363	0
3.2	0	0.0132075	0	0.000626174	0.00875547	0
3.3	0.000625	0.00503145	0	0	0.00250156	0
3.4	0	0.000628931	0	0	0	0
3.5	0	0	0	0	0	0
3.6	0	0	0	0	0	0
3.7	0	0	0	0	0	0
3.8	0	0	0	0	0	0
3.9	0	0	0	0	0	0
4	0	0	0	0	0	0
